# Supplementary material for: Viral Burden of Respiratory Syncytial Virus and Viral Coinfections as Factors Regulating Paediatric Disease Severity
Source: Viruses. 2025 Sep 11;17(9):1236. doi: 10.3390/v17091236 (PMC12474089; doi:10.3390/v17091236)
Supplement: Supplementary file 1 [file viruses-17-01236-s001.zip]

Archive with 4 entries (4 files):
- Figure S1.jpg
- FigureS2.jpg
- FigureS3_rev.jpg
- SupplemTable1_new.pdf
